# Supplementary material for: SIP metagenomics identifies uncultivated Methylophilaceae as dimethylsulphide degrading bacteria in soil and lake sediment
Source: ISME J. 2015 Mar 27;9(11):2336–48. doi: 10.1038/ismej.2015.37 (PMC4611497; doi:10.1038/ismej.2015.37)
Supplement: Supplementary Table 2 [file ismej201537x2.xls]

## Sheet: Sheet1
Supplementary Table 2. Relative abundance of taxa from the SIP incubations found by Qiime analysis at the genus level. The most abundant 15 genera found in the 'heavy' (F7) fractions of the second time-point 13C incubations were listed in rank order. (a) shows the data from the soil SIP experiment samples from the three time points (days 11, 17 and 20, corresponding to consumption of 2.7, 8 and 1…
	a
		1st Time-Point, 1st Replicate			1st Time-Point, 2nd Replicate			1st Time-Point, 3rd Replicate			2nd Time-Point, 1st Replicate			2nd Time-Point, 2nd Replicate			2nd Time-Point, 3rd Replicate			3rd Time-Point, 1st Replicate			3rd Time-Point, 2nd Replicate			3rd Time-Point, 3rd Replicate
	Taxon	1.1 12C-F7	1.1 13C-F12	1.1 13C-F7	1.2 12C-F7	1.2 13C-F12	1.2 13C-F7	1.3 12C-F7	1.3 13C-F12	1.3 13C-F7	2.1 12C-F7	2.1 13C-F12	2.1 13C-F7	2.2 12C-F7	2.2 13C-F12	2.2 13C-F7	2.3 12C-F7	2.3 13C-F12	2.3 13C-F7	3.1 12C-F7	3.1 13C-F12	3.1 13C-F7	3.2 12C-F7	3.2 13C-F12	3.2 13C-F7	3.3 12C-F7	3.3 13C-F12	3.3 13C-F7
	Unclassified Methylophilaceae	0.0503432	0.00254453	0.248198	0.0110585	0	0.462406	0.0310945	0	0.503827	0.22906	0	0.621302	0.103713	0.00148368	0.653869	0.190355	0	0.54477	0.20936	0	0.233645	0.499151	0.00150602	0.448898	0.057047	0.00686106	0.343146
	Thiobacillus	0.0183066	0	0.0030896	0.0157978	0.0168453	0	0.0174129	0	0.00382653	0.241026	0.00343643	0.273176	0.270166	0.0118694	0.24895	0.28934	0.00492611	0.329707	0.00985222	0.01002	0.641745	0.0458404	0	0.39479	0.463087	0.0463122	0.529857
	Other Betaproteobacteria	0.00686499	0.00254453	0.0185376	0.00947867	0.00765697	0.0272556	0.0149254	0.0143737	0.0510204	0.0547009	0.0137457	0.0739645	0.0409731	0.00593472	0.0857828	0.0444162	0.00821018	0.0627615	0.0197044	0.01002	0.0363448	0.0424448	0.00903614	0.0731463	0.0201342	0.0171527	0.0740118
	Methylotenera	0.242563	0.00508906	0.61586	0.35545	0.0260337	0.431391	0.424129	0.00102669	0.344388	0.234188	0	0.0187377	0.0960307	0.0237389	0.0029994	0.10533	0.00985222	0.0376569	0.0246305	0.00400802	0.0695742	0.152801	0	0.0581162	0.0167785	0.0120069	0.0361648
	Other Methylophilaceae	0.00228833	0	0.0205973	0.0110585	0	0.0178571	0.00746269	0	0.0382653	0.0239316	0.00343643	0.00394477	0.00640205	0.00148368	0.00359928	0.0101523	0.00164204	0.00920502	0.00492611	0	0.00934579	0.0152801	0	0.011022	0.00503356	0	0.00756939
	Other	0.0366133	0.0559796	0.00720906	0.0394945	0.0673813	0.0075188	0.0373134	0.0728953	0.00510204	0.0188034	0.0687285	0.00295858	0.0332907	0.0727003	0.00119976	0.0253807	0.0394089	0.00251046	0.0320197	0.0641283	0	0.0254669	0.0496988	0.00200401	0.0268456	0.0497427	0
	Unclassified Gemmatimonadaceae	0.0389016	0	0	0	0	0	0.0136816	0.0349076	0.00382653	0.0017094	0.0137457	0.000986193	0.0115237	0.00148368	0	0.00888325	0.0344828	0.00083682	0.0221675	0.00400802	0.00103842	0.00679117	0.0105422	0	0.0184564	0.0154374	0
	Other Gemmatimonadaceae	0.00228833	0	0	0.00473934	0	0	0	0.0195072	0.00127551	0.00512821	0.00343643	0	0.00512164	0.00296736	0.00059988	0.00507614	0.0213465	0.00251046	0.00738916	0.00400802	0	0.00509338	0.00451807	0	0.00838926	0.0051458	0.00168209
	Other Burkholderiales	0.00228833	0	0	0.0110585	0.00918836	0.00281955	0	0.00821355	0	0	0	0	0.00384123	0.00148368	0	0	0.00164204	0.00083682	0	0.00200401	0.00103842	0.00679117	0.00301205	0	0	0.00171527	0
	Unclassified SOGA31 (Chloroflexi)	0.0114416	0	0	0.0521327	0.00459418	0.0037594	0.011194	0.0154004	0.00382653	0	0.0103093	0	0.0128041	0.00148368	0	0.0101523	0.00821018	0.00083682	0.0270936	0	0	0.0118846	0.00451807	0	0.0100671	0.00171527	0
	Unclassified EB1017 (Acidimicrobiales)	0.00686499	0	0.00102987	0.0110585	0	0.00469925	0.011194	0.0123203	0	0.0017094	0.00687285	0	0.0102433	0.00296736	0	0.00126904	0.00492611	0.00167364	0.0221675	0.00200401	0	0.00339559	0	0	0.00167785	0.00171527	0
	Unclassified 5B-18 (Armatimonadetes)	0.00228833	0	0	0	0	0	0	0.00718686	0	0.0017094	0	0	0.00256082	0.00148368	0	0.00126904	0.00492611	0.00083682	0	0.00400802	0	0.00339559	0	0	0.00167785	0	0
	Unclassified Stramenopiles	0.00457666	0	0	0	0	0	0.00124378	0	0	0	0	0	0	0	0	0.00126904	0	0.00083682	0.00246305	0	0	0	0.00150602	0	0	0.00171527	0
	Other Proteobacteria	0.00915332	0.0279898	0	0.00157978	0.0275651	0.00093985	0.00995025	0.0195072	0.00765306	0.0102564	0.0206186	0	0.0128041	0.00445104	0	0.0114213	0.0213465	0.00167364	0.00246305	0.00801603	0	0.00679117	0.0165663	0	0.0251678	0.0137221	0.000841043
	Other Alphaproteobacteria	0	0.00254453	0	0.00315956	0.0260337	0	0.00373134	0.013347	0.00127551	0.0034188	0.0103093	0	0.00512164	0.00593472	0	0.00253807	0.00656814	0.00083682	0.00492611	0.012024	0	0.00339559	0.0060241	0	0.00838926	0.0102916	0
	b
		1st Time-Point, 1st Replicate			2nd Time-Point, 1st Replicate			2nd Time-Point, 2nd Replicate			3rd Time-Point, 1st Replicate
	Taxon	1.1 12C-F7	1.1 13C-F12	1.1 13C-F7	2.1 12C-F7	2.1 13C-F12	2.1 13C-F7	2.2 12C-F7	2.2 13C-F12	2.2 13C-F7	3.1 12C-F7	3.1 13C-F12	3.1 13C-F7
	Methylotenera	0.0144928	0.0313433	0.75345	0.0772727	0.0257967	0.765517	0.0591497	0.012024	0.788755	0.151724	0.00821018	0.695618
	Unclassified Methylophilaceae	0	0.00895522	0.0892364	0.0261364	0.0121396	0.0990596	0.0147874	0	0.097992	0.0327586	0.00328407	0.112676
	Other Betaproteobacteria	0.0434783	0.0373134	0.0183993	0.0431818	0.0273141	0.0231975	0.0314233	0.0260521	0.0273092	0.062069	0.0246305	0.0399061
	Other Proteobacteria	0.0376812	0.00597015	0.00919963	0.0204545	0.016692	0.00689655	0.0240296	0.00801603	0.00963855	0.0258621	0.0197044	0.00938967
	Other	0.057971	0.0641791	0.00551978	0.0568182	0.0394537	0.00376176	0.0573013	0.0360721	0.0064257	0.05	0.0484401	0.00938967
	Thiobacillus	0.0318841	0.00447761	0.00275989	0.025	0.016692	0.0031348	0.00924214	0.0140281	0.00401606	0.112069	0.00410509	0.013302
	Other Comamonadaceae	0.0231884	0.0149254	0.00183993	0.0113636	0.030349	0.00125392	0.0240296	0.0340681	0.00401606	0	0.0221675	0.00156495
	Unclassified envOPS12 (Anaerolineae)	0.0173913	0.0686567	0.000919963	0.0238636	0.0804249	0.000626959	0.0425139	0.0400802	0.00240964	0.00862069	0.0944171	0
	Other Rhizobiaceae	0	0.00149254	0	0.00113636	0	0.0031348	0	0	0.00160643	0	0	0.00156495
	Unclassified Bacteroidales	0.0115942	0.0492537	0.00459982	0.0125	0.0515933	0.00125392	0.0221811	0.0180361	0.00240964	0.00862069	0.0328407	0.00156495
	Unclassified Betaproteobacteria	0.0318841	0.00298507	0.00551978	0.0113636	0.0030349	0.00188088	0.00369686	0.00200401	0.000803213	0.00689655	0.00246305	0.00312989
	Other Burkholderiales	0.0173913	0.00597015	0.00183993	0.0170455	0.00758725	0.00250784	0.00924214	0.00200401	0.000803213	0.0103448	0.00985222	0.00156495
	Unclassified Burkholderiales	0.0289855	0.00597015	0	0.0136364	0.016692	0.00188088	0.0166359	0.0240481	0.000803213	0.0103448	0.0090312	0.000782473
	Hyphomicrobium	0.00869565	0	0.00551978	0.00454545	0.00151745	0.00564263	0.00554529	0	0	0.00344828	0.00164204	0.0203443
	Pedomicrobium	0.00289855	0	0	0	0	0.00188088	0	0	0	0	0	0
