# Supplementary material for: SIP metagenomics identifies uncultivated Methylophilaceae as dimethylsulphide degrading bacteria in soil and lake sediment
Source: ISME J. 2015 Mar 27;9(11):2336–48. doi: 10.1038/ismej.2015.37 (PMC4611497; doi:10.1038/ismej.2015.37)
Supplement: Supplementary Table 4 [file ismej201537x3.xls]

## Sheet: Sheet1
	Supplementary Table 4. Functional genes of methylotrophic and inorganic sulfur metabolism identified in assembled metagenomic sequence data of the DMS stable isotope probing experiments. 'Heavy' and 'light' refer to the data obtained for the 'heavy' and 'light' fractions of the 13C-DMS amended microcosms of soil and lake sediment. Genes were identified in assembled sequence data using tblastn sea…						Soil 'light'						Lake sediment 'heavy'						Lake sediment 'light'
	Soil 'heavy'						Enzyme Name	Contig number	Length (aa)	Hit (NCBI database)	Identity (%)		Enzyme name	Contig number	Length (aa)	Hit (NCBI database)	Identity (%)		Enzyme name	Contig number	Length (aa)	Hit (NCBI database)	Identity (%)
		Contig number	Length (aa)	Hit (NCBI database)	Identity (%)		Methanol dehydrogenase alpha subunit	245000011	511	Burkholderia graminis	73		Methanol dehydrogenase alpha subunit	32864000013	415	Methylotenera sp. 1P/1	94		Methanol dehydrogenase alpha subunit	55147000002	565	Methylobacter tundripaludum	93
	Methanol dehydrogenase alpha subunit (MxaF)	13676000003	625	Methylobacillus flagellatus KT	86									11123000010	623	Methylophilus methylotrophus	87
		4723000003	618	Methylotenera mobilis	84		PQQ-linked dehydrogenase	245000011	511	Mesorhizobium opportunistum WSM2075	71			5641000009	323	Methylophilus methylotrophus	93		PQQ-linked dehydrogenase	55147000002	563	Methylomonas methanica MC09	88
		2184000016	625	Methylovorus glucosotrophus	90			2630000003	174	Uncultured marine proteobacterium	69			10284000002	370	Methylophilus spp.	89			1486000001	503	Sphingomonas wittichii RW1	48
		777000005	625	Methylovorus glucosotrophus	89									37002000010	606	Methylotenera mobilis	90			710000007	227	Candidatus Solibacter usitatus Ellin6076	63
		5933000000	125	Methylotenera mobilis	76		Formaldehyde activating enzyme	ND						8425000005	616	Methylophilus methylotrophus	90
		3008000014	625	Methylotenera sp. 1P/1	94									36995000010	616	Methylophilus methylotrophus	90		Methylene tetrahydromethanopterin dehydrogenase	580000012	151	Methylotenera versatilis 301	79
							Methylene tetrahydromethanopterin dehydrogenase	ND						188000009	560	Methylotenera versatilis 301	70			1123000015	302	Methylovulum miyakonense	91
	PQQ-linked dehydrogenase (XoxF)	4723000003	618	Methylotenera mobilis JLW8	84									37291000005	513	Methylotenera spp.	72			6837000002	240	Methylobacter marinus	80
		2184000016	625	Methylovorus glucosotrophus SIP3-4	90		Methenyltetrahydrofolate cyclohydrolase	1689000001	279	Candidatus Nitrosospheare gargensis Ga9.2	63
		777000005	625	Methylovorus glucosotrophus SIP3-4	89			2268000000	166	Chondromyces apiculatus	67		PQQ-linked dehydrogenase	11123000010	607	Methylotenera versatilis 301	88		Methenyltetrahydrofolate cyclohydrolase	2623000000	291	Niastella koreensis GR20-10	79
		308000014	625	Methylotenera versatilis 301	92			2513000014	138	Ureibacillus thermosphaericus	52			37002000010	625	Methylotenera versatilis 301	90			18846000016	118	Methylotenera spp.	84
		13676000003	625	Methylobacillus flagellatus KT	86			2594000005	161	Ruminococcus sp. CAG:108	52			8425000005	626	Methylotenera versatilis 301	88			6766000006	199	Gallionella sp. SCGC AAA018-N21	73
		6419000014	272	Methylovorus glucosotrophus SIP3-4	70			2642000011	291	Niastella koreensis GR20-10	80			36995000010	626	Methylotenera versatilis 301	88			52296000010	212	Dysgonomonas mossii	72
		2065000006	205	Methylobacillus flagellatus KT	83			434000001	308	Anaerolinea thermophila UNI-1	61			188000009	479	Methylotenera versatilis 301	72			3789000016	183	Niastella koreensis GR20-10	75
		5191000003	595	Methylovorus glucosotrophus SIP3-4	72			6424000013	283	Candidatus Nitrospira defluvii	89			37291000005	513	Methylotenera versatilis 301	72			1114000004	141	Leadbetterella byssophila DSM 17132	62
		2094000001	583	Methylotenera versatilis 301	85									32864000013	414	Methylotenera versatilis 301	92			42781000009	87	Methylotenera sp. 1P/1	86
		1898000004	584	Methylotenera versatilis 301	85		Methylenetetrahydrofolate reductase	1364000014	219	Dictyostelium purpureum	60			10284000002	370	Methylotenera versatilis 301	88			75287000013	140	Alistipes indistinctus	62
		4086000001	164	Methylovorus glucosotrophus SIP3-4	66			2117000001	192	Dictyostelium fasciculatum	59			5641000009	323	Methylovorus glucosetrophus SIP3-4	93			12366000016	133	Niastella koreensis GR20-10	80
		1710000002	146	Methylobacterium nodulans ORS 2060	63									8519000002	208	Methylotenera versatilis 301	86
							Formate dehydrogenase alpha subunit	11179000014	89	Pseudogulbenkiania sp. NH8B	89			21101000015	561	Methylotenera spp.	79		Methylenetetrahydrofolate reductase	5733000012	107	Methylotenera spp.	86
	Formaldehyde activating enzyme (Fae)	1768000007	183	Methylotenera mobilis	95			112000016	542	Caldilinea aerophila DSM 14535	70			37044000000	577	Methylotenera spp.	77			6707000008	102	Methylotenera mobilis JLW8	84
		13828000000	183	Methylotenera mobilis JLW8	90			12504000012	84	Grimontia hollisae	73			37067000017	332	Methylotenera spp.	81			3056000007	109	Methylotenera mobilis	82
		190000007	179	Thiobacillus thioparus	100															2573000011	113	Methyloglobulus morosus	90
		10309000008	130	Thiobacillus thioparus	100		Formate tetrahydrofolate ligase	10426000010	377	Candidatus Nitrospira defluvii	79		Formaldehyde activating enzyme	15494000001	180	Methylophilus methylotrophus	96			81628000014	228	Leptonema illini	49
		1510000002	182	Methylobacillus flagellatus KT	87			60273000016	362	Candidatus Nitrospira defluvii	74			13425000011	180	Methylophilus methylotrophus	96			10529000008	73	Methylotenera spp.	90
								740000000	285	Candidatus Nitrospira defluvii	75			10388000004	182	Methylotenera versatilis 301	94			16557000001	74	Methylophilus methylotrophus	84
	Methylene tetrahydromethanopterin dehydrogenase (MtdB)	677000017	298	Methylovorus sp. MP688	82									11123000010	623	Methylophilus methylotrophus	87			1358000011	139	Nitrospina gracilis	58
		8337000010	302	Methylotenera mobilis	73		Rubisco large subunit (cbbL)	ND						1363000010	136	Methylotenera versatilis 301	91
		2014000004	302	Methylotenera mobilis	74									20028000008	182	Methylovorus glucosetrophus SIP3-4	87		Formate dehydrogenase alpha subunit	3797000002	522	Desulfomonile tiedjei DSM 6799	63
		2083000015	138	Methylotenera mobilis	80		S-(hydroxymethyl)glutathione dehydrogenase (Glutathione dependent formaldehyde DH)	ND												1777000010	542	Candidatus Pelagibacter sp. HTCC7211	58
		389000012	310	Thiobacillus thioparus	99								Methylene tetrahydromethanopterin dehydrogenase	4001000014	296	Methylotenera versatilis 301	72			538000015	427	Desulfosporosinus sp. OT	50
		2794000007	106	Methylobacillus flagellatus KT	86		S-formylglutathione hydrolase	27844000012	162	Nitrosospira sp. APG3	80			36915000009	333	Methylophilus methylotrophus	93			4634000004	338	Geobacter sp. M18	48
														6090000001	291	Methylotenera spp.	64			38874000005	144	Methylobacter tundripaludum	94
	Methenyltetrahydrofolate cyclohydrolase	282000007	284	Thiobacillus thioparus	99		Sulfide dehydrogenase flavocytochrome c cytochrome subunit) fccA	ND												3885000009	101	Methylotenera sp. 1P/1	92
		6371000003	228	Thiobacillus thioparus	98								Methenyltetrahydrofolate cyclohydrolase	3464000002	291	Flavobacteriaceae bacterium P7-3-5	74			4445000006	97	Methylotenera versatilis 301	95
		2147000017	159	Thiobacillus thioparus	99		Sulfide dehydrogenase flavocytochrome c (flavoprotein subunit) fccB	1698000004	207	Methylotenera versatilis	76			5805000009	149	Methylotenera versatilis 301	76			17353000015	95	Methylotenera sp. 1P/1	94
								7329000014	108	Candidatus Entotheonella sp. TSY2	63			835000009	115	Methylotenera sp. 1P/1	90			4564000005	95	Methylotenera spp.	84
	Methylenetetrahydrofolate reductase	5029000010	271	Methylotenera mobilis JLW8	84									228000015	241	Bdellovibrio exovorus JSS	52			3481000004	169	Haliscomenobacter hydrossis DSM 1100	63
		3550000002	221	Methylobacillus flagellatus KT	72		Sulfide:quinone oxidoreductase	ND						849000001	136	Sulfuricurvum kujiense DSM 16994	82			5812000014	88	Methyloglobulus morosus	98
		3099000013	85	Methylotenera mobilis JLW8	91									255000000	156	Niastella koreensis GR20-10	78			36403000009	235	Haliscomenobacter hydrossis DSM 1100	55
		6501000008	90	Methylobacillus flagellatus KT	69		Sulfite reductase (NADPH) beta subunit (hemoprotein)	53878000004	588	Candidatus Nitrososphaera gargensis Ga9.2	74									77546000007	77	Methylotenera spp.	90
								23179000008	614	Candidatus Nitrososphaera gargensis Ga9.2	74		Methylenetetrahydrofolate reductase	6117000011	277	Methylotenera mobilis	76			8455000005	78	Methylotenera sp. 1P/1	99
	Formate dehydrogenase alpha subunit	2204000008	967	Methylotenera versatilis 301	91			74905000000	613	Candidatus Nitrososphaera gargensis Ga9.2	71			15794000016	128	Methylophilus methylotrophus	83			15550000002	198	Aminicenantes bacterium SCGC	55
		13822000004	967	Methylotenera versatilis 301	91			14889000017	342	Candidatus Nitrososphaera gargensis Ga9.2	73			1519000003	267	Methylotenera spp.	90			11169000000	67	Methylotenera mobilis	88
		13808000007	967	Methylotenera versatilis 301	91			19707000005	69	Methylovorus sp. M688	90			462000009	174	Nitrospina gracilis	49			2914000013	162	Methanosarcina barkeri str. Fusaro	73
		407000004	714	Thiobacillus thioparus	99			22773000013	66	Methylovorus glucosetrophus SIP-3-4	89
		60000001	601	Methylotenera versatilis 301	93								Formate dehydrogenase alpha subunit	11334000014	216	Methylotenera spp.	86		Formaldehyde activating enzyme	66714000012	103	Methylotenera versatilis 301	97
		2884000012	471	Methylococcus capsulatus Bath	82		Sulfite reductase (dissimilatory type) alpha subunit	ND						23803000000	194	Methylotenera mobilis	89			15611000013	97	Methylotenera mobilis JLW8	98
		10691000017	400	Methylobacillus flagellatus KT	83									2922000010	812	Methylotenera sp. 1P/1	89			36536000013	122	Methylobacter tundripaludum	93
		243000013	510	Methylotenera mobilis	88		Sulfite reductase (dissimilatory type) beta subunit	ND						2258000006	954	Methylotenera sp. 1P/1	91			12861000000	69	Methylotenera versatilis 301	90
		6642000009	302	Methyloversatilis universalis	82									17181000010	453	Methylotenera sp. 1P/1	85
		13648000002	503	Methylomicrobium album	68									27173000010	339	Methylophilus methylotrophus	88		Formate tetrahydrofolate ligase	81682000017	558	Flavobacterium sp. SCGC	72
		21740000003	343	Methylococcus capsulatus Bath	83									7401000017	353	Methylotenera sp. 1P/1	90			28096000010	543	Haliscomenobacter hydrossis DSM 1100	63
		9530000011	139	Methylotenera mobilis	85									1451000001	127	Haliscomenobacter hydrosis DSM 1100	66			37449000011	625	Anaerolinea thermophila UNI-1	75
		10044000005	379	Methylococcus capsulatus Bath	78		Sulfite:cytochrome c oxidoreductase (SorA)	12332000007	548	Sphaerobacter thermophilus DSM 20745	39			20083000012	69	Methylotenera spp.	87			28584000002	310	Imtechella halotolerans	80
		6536000014	235	Methylococcus capsulatus Bath	89			26703000007	390	Sphaerobacter thermophilus DSM 20745	40			259000008	289	Aciduliprofundum sp. MAR08-339	55			1147000014	258	Capnocytophaga sp.	65
		3104000011	957	Methyloversatilis universalis	69			43703000004	348	Thermobaculum terrenum ATCC BAA-798	45			25080000010	149	Methylotenera spp.	83			1172000012	150	Methylococcus capsulatus Bath	89
		7307000015	275	Methyloversatilis universalis	71									2922000010	805	Methylotenera spp.	92			13412000001	140	Imtechella halotolerans	81
		12229000005	147	Methylococcus capsulatus Bath	79		Sulfite:cytochrome c oxidoreductase (SorB)	ND						3138000006	114	Methylotenera spp.	94			3014000015	134	Psychroflexus gondwanensis	58
		539000013	268	Methylococcus capsulatus Bath	75									364000006	144	Methylophilus methylotrophus	78
		9496000016	209	Methylococcus capsulatus Bath	73		Adenylylsulfate reductase, alpha subunit	ND						4165000003	415	Methylotenera spp.	90		Rubisco large subunit (cbbL)	23000003	475	Hamamelis mollis	99
														8031000000	126	Methylophilus methylotrophus	95			1295000016	473	Chaetomorpha valida	87
	Formate tetrahydrofolate ligase (Fhs)	4038000017	561	Methylotenera versatilis 301	78		Adenylylsulfate reductase, beta subunit	ND						10388000004	182	Methylotenera versatilis 301	94			5747000009	430	Methanoregula boonei	81
		8795000001	506	Methylotenera versatilis 301	77															103000003	273	Archaeoglobus veneficus	56
		748000012	389	Methylobacillus flagellatus KT	78		Phosphoadenosine phosphosulfate reductase	74802000005	268	uncultured crenarchaeote	65		Formate tetrahydrofolate ligase	22534000010	561	Methylotenera versatilis 301	68
		11334000000	383	Methylotenera versatilis 301	78			39462000003	262	uncultured crenarchaeote	95			36863000006	280	Methylotenera versatilis 301	68		S-(hydroxymethyl)glutathione dehydrogenase (Glutathione dependent formaldehyde DH)	229000005	138	Legionella drancourtii	91
		7984000000	159	Methylotenera versatilis 302	85			28264000001	252	Candidatus Nitrososphaera gargensis Ga9.2	70			209000016	499	Methylotenera spp.	76			3754000009	309	Fluoribacter dumoffii	91
		1806000014	390	Methylotenera versatilis 301	80			23240000006	250	Candidatus Nitrososphaera gargensis Ga9.2	67			17424000001	281	Capnocytophaga cynodegmi	64
		1261000015	344	Methylotenera versatilis 301	81			74808000006	257	Candidatus Nitrososphaera gargensis Ga9.2	63			3058000007	97	Anaerolinea thermophila UNI-1	90		S-formylglutathione hydrolase	ND
		1979000005	97	Methylobacillus flagellatus KT	70			6338000003	118	Sphingobacterium spiritivorum	67			4292000016	84	Hyphomicrobium sp. MC1	92
														7135000014	549	Methylotenera sp. 1P/1	74		Sulfide dehydrogenase flavocytochrome c cytochrome subunit) fccA	ND
	Rubisco large subunit (cbbL)	1239000003	473	Sideroxydans lithotrophicus	95		Bifunctional sulfate adenylyltransferase subunit 1/adenylylsulfate kinase	3244000009	113	Paracoccus zeaxanthinifaciens	66			453000017	202	Anaerolinea thermophila UNI-1	75
		13666000016	494	Sinorhizobium medicae	82			5184000006	128	Aquifex aeolicus VF5	71			7216000016	549	Methylotenera sp. 1P/1	74		Sulfide dehydrogenase flavocytochrome c (flavoprotein subunit) fccB	ND
		2790000002	234	Thiobacillus thioparus	100
		13743000005	371	Rudaea cellulosilytica	94		Sulfate adenylyltransferase small subunit	772000014	330	Nitrosospira mutliformis ATCC25196	87		Rubisco large subunit (cbbL)	739000015	492	Rudaea cellulosilytica	90		Sulfite reductase (NADPH )beta subunit (hemoprotein)	11192000012	236	Methylobacter tundripaludum	92
		13688000012	459	Thiobacillus thioparus	93			590000002	296	Ornithobacterium rhinotracheale DSM 15997	59			3263000013	273	Rudaea cellulosilytica	92			22836000008	236	Methylobacter tundripaludum	92
								5162000000	129	Segetibacter koreensis	91			11947000001	163	Nitrosospira sp. III2	95			65778000009	609	Polaribacter franzmannii	70
	S-(hydroxymethyl)glutathione dehydrogenase (Glutathione dependent formaldehyde DH)	2306000013	189	Thiobacillus thioparus	99			2416000003	106	Segetibacter koreensis	81			21176000016	138	Nitrosospira sp. III2	95			31878000016	75	Methylosarcina fibrata	93
		4340000010	162	Thiobacillus thioparus	99									35241000012	102	Nitrosospira sp. AF	96			82097000008	579	Chitinophaga pinensis DSM 2588	58
							Sulfate adenylyltransferase large subunit	415000004	315	Niabella aurantiaca	68			5881000011	74	Polygala chamaebuxus	100			12768000004	69	Methylotenera sp. 1P/1	91
	S-formylglutathione hydrolase	4340000010	278	Thiobacillus thioparus	96			75118000016	399	Ornithobacterium rhinotracheale DSM 15997	40			4115000007	86	Meconopsis horridula	98			12091000008	70	Pantholops hodgsonii; Methylotenera mobilis	86/83
								4507000008	136	Segetibacter koreensis	93									4806000012	94	Methylomicrobium album	88
	Sulfide dehydrogenase flavocytochrome c cytochrome subunit) fccA	121000000	126	Methylotenera mobilis	66			1607000004	214	Candidatus Contendobacter odensis Run_B_J11	58		S-(hydroxymethyl)glutathione dehydrogenase (Glutathione dependent formaldehyde DH)	103000007	372	Bdellovibrio bacteriovorus	91
								7198000016	106	Opitutaceae bacterium TAV5	86								Sulfite reductase (dissimilatory type) alpha subunit	75253000004	88	Sideroxydans lithotrophicus ES-1	85
	Sulfide dehydrogenase flavocytochrome c (flavoprotein subunit) fccB	121000000	420	Methylotenera mobilis	86			8307000016	103	Salisaeta longa	74		S-formylglutathione hydrolase	21000015	246	Bdellovibrio bacteriovorus	65			25535000016	66	Sideroxydans lithotrophicus ES-1	88
		5894000003	428	Rhodospirillales bacterium URHD0088	54			21250000016	76	Flavobacteriales bacterium ALC-1	96			37067000017	178	Nitrosococcus halophilus]	88			11802000000	86	Burkholderiales bacterium JOSHI_001	80
		6235000011	314	Candidatus Entotheonella sp. TSY2	55															54845000014	106	Sideroxydans lithotrophicus ES-1	79
		480000016	428	Methylotenera versatilis	75		SoxB	3146000004	161	Janthinobacterium sp. Marseille	78		Sulfide dehydrogenase flavocytochrome c cytochrome subunit) fccA	ND
		337000007	425	Methylotenera versatilis	76			17000014	596	Niastella koreensis	71								Sulfite reductase (dissimilatory type) beta subunit	11802000000	74	Hydrogenophaga sp. T4	83
		3771000005	326	Methylotenera mobilis	67								Sulfide dehydrogenase flavocytochrome c (flavoprotein subunit) fccB	5471000007	427	Methylotenera mobilis	70
		7508000006	182	Methylovorus sp. MP688	65		SoxC	2867000017	151	Janthinobacterium sp. Marseille	91			3095000010	427	Methylotenera mobilis	70		Sulfite:cytochrome c oxidoreductase (SorA)	ND
														34867000002	423	Methylotenera versatilis	74
	Sulfide:quinone oxidoreductase	245000003	422	Thiobacillus thioparus	99		SoxZ	ND						24244000000	338	Methylophilaceae bacterium 11	71		Sulfite:cytochrome c oxidoreductase (SorB)	ND
		3268000005	423	Thiobacillus thioparus	99									36380000014	231	Methylotenera versatilis	78
		5000008	423	Thiobacillus thioparus	99		Recombinase RecA	12777000006	84	Anaerolinea thermophila UNI-1	88			2398000011	238	Methylotenera versatilis	74		Adenylylsulfate reductase, alpha subunit	856000017	158	Sideroxydans lithotrophicus ES-1	98
		787000007	516	Thiobacillus thioparus	99			1390000017	167	Pedosphaera parvula	81									9255000003	77	Sideroxydans lithotrophicus ES-1	99
								16543000011	74	Mariprofundus ferrooxydans	91		Sulfite reductase (NADPH) beta subunit (hemoprotein)	37072000003	559	Pantholops hodgsonii; Methylophilaceae bacterium 11	87/85
	Sulfite reductase (NADPH) beta subunit (hemoprotein)	13648000002	566	Thiobacillus thioparus	85			21964000015	66	Thiothrix flexilis	97			4653000000	559	Methylotenera	90		Adenylylsulfate reductase, beta subunit	ND
		2717000004	557	Methylobacillus flagellatus KT	76			2557000000	158	Niastella koreensis GR20-10	93			26115000015	457	Methylotenera; Pantholops hodgsonii	89/86
		13840000000	565	Methylotenera sp. 1P/1	89			29879000013	111	Anaerolinea thermophila UNI-1	88			36999000010	368	Pantholops hodgsonii; Methylophilaceae bacterium 11	88/86		Phosphoadenosine phosphosulfate reductase	849000004	183	Methylophilus methylotrophus	90
		13671000016	294	Thiobacillus thioparus	89			3443000013	120	Methylomicrobium album	73			18647000001	327	Pantholops hodgsonii; Methylophilaceae bacterium 11	86/83			82110000008	231	Mucilaginibacter paludis	57
		211000017	336	Methylotenera versatilis 301	88			3926000005	146	Anaerolinea thermophila UNI-1	88			29041000017	269	Methylovorus sp. MP688	91			2700000001	56	Myroides odoratus DSM 2801	69
		6963000001	241	Thiobacillus denitrificans	85			4612000003	136	Anaerolinea thermophila UNI-1	82			15491000009	164	Methylotenera	88			65845000013	130	Niastella koreensis GR20-10	82
		2228000016	216	Thiobacillus denitrificans	90			5055000013	326	Acidobacteriaceae bacterium KBS 89	74			17305000011	159	Methylotenera mobilis	89			3967000006	114	Pseudoanabaena sp. PCC 6802	67
		577000004	354	Methylovorus sp. MP688	88			5605000003	125	Chitinophaga pinensis DSM 2588	94			2562000005	104	Methylosarcina fibrata	93			5798000002	110	Niabella soli DSM 19437	79
		7390000008	202	Bordetella holmesii	84			63000015	348	Candidatus Pelagibacter sp. IMCC9063	57			4800000008	80	Thiobacillus denitrificans	89			38220000008	126	Anaerophaga thermohalophila	60
		1444000001	130	Methylovorus glucosetrophus SIP3-4	95			6575000014	114	Legionella sp. LegM	68			4664000009	81	Methylomonas methanica	94			7536000013	73	Odoribacter splanchnicus DSM 220712	78
		4395000011	173	Cupriavidus necator N-1	69			7373000010	110	Uncultured bacterium	81			14133000017	63	Methylotenera mobilis	90
		13595000006	613	Candidatus Nitrososphaera gargensis Ga9.2	71			8462000011	137	Anaerolinea thermophila UNI-1	81			5374000012	77	Thiobacillus denitrificans	88		Bifunctional sulfate adenylyltransferase subunit 1/adenylylsulfate kinase	ND
		4737000016	117	Methylovorus glucosetrophus SIP3-4	84			8670000013	183	Candidatus Solibacter usitatus Ellin6076	77
		8363000002	68	Methylovorus glucosetrophus SIP3-4	94			9453000009	96	Nitrosospira sp. APG3	99		Sulfite reductase (dissimilatory type) alpha subunit	ND					Sulfate adenylyltransferase small subunit (CysD)	37365000000	303	Niabella soli DSM 19437	83
								9679000009	78	Candidate division BRC1 bacterium SCGC AAA252-M09	81									82097000008	302	Niabella soli DSM 19437	83
	Sulfite reductase (dissimilatory type) alpha subunit	163000005	433	Thiobacillus thioparus	96								Sulfite reductase (dissimilatory type) beta subunit	3984000013	87	Sideroxydans lithotrophicus ES-1	92			60000015	301	Cytophaga fermentans JCM21142	83
		13977000011	457	Thiobacillus denitrificans	93		Dimethylsulfoniopropionate demethylase	ND												22316000004	204p	Zuningwangia profunda SM-A87	80
		13684000003	434	Thiobacillus thioparus	99		Dimethylsulfide monooxygenase	ND					Sulfite:cytochrome c oxidoreductase (SorA)	ND						82110000008	300	Cytophaga fermentans JCM21142	76
		5596000017	226	Thiobacillus thioparus	98															56798000009	144	Anaerophaga thermohalophila	76
		10806000010	199	Thiobacillus denitrificans ATCC 25259	94								Sulfite:cytochrome c oxidoreductase (SorB)	ND						24419000014	104	Chryseobacterium gleum	91
		1151000000	121	Thiobacillus thioparus	85															5210000013	102	Thermophagus xiamenensis	74
													Adenylylsulfate reductase, alpha subunit	1361000014	117	Thioalkalivibrio thiocyanooxidans Arh 4	89
	Sulfite reductase (dissimilatory type) beta subunit	163000005	356	Thiobacillus thioparus	99									1596000005	96	Thiobacilllus denitrificans	95		Sulfate adenylyltransferase large subunit	60000015	426	Nafulsella turpanensis	70
		13977000011	357	Thiobacillus thioparus	97									8711000012	65	uncultured bacterium/Sideroxydans lithotrophicus ES-1	98/92			6392000009	414	Niabella soli DSM 19437	73
		2053000005	182	Thiobacillus thioparus	98									8483000009	66	Thiocapsa marina	86			57598000017	422	Fulvivirga imtechensis	63
																				82097000008	414	Niabella aurantiaca	73
	sulfite:cytochrome c oxidoreductase (SorA)	13836000010	563	Sphaerobacter thermophilus DSM 20745	40								Adenylylsulfate reductase, beta subunit	ND						82110000008	424	Thermophagus xiamenensis	62
		1696000007	559	Thermobaculum terrenum ATCC BAA-798	42															40387000017	225	Fulvivirga imtechensis	72
													Phosphoadenosine phosphosulfate reductase	11104000011	251	Methylotenera sp. 1P/1	87			50074000001	193	Cytophaga aurantiaca	73
	Sulfite:cytochrome c oxidoreductase (SorB)	ND												37072000003	251	Methylotenera sp. 1P/1	88			9456000005	173	Segetibacter koreensis	77
														36999000010	251	Methylotenera sp. 1P/1	88			9511000011	125	Capnocytophaga cynodegmi	83
	Adenylylsulfate reductase, alpha subunit	40000010	657	Thiobacillus denitrificans ATCC 25259	98									17305000011	245	Methylotenera	80			1399000004	137	Cytophaga fermentans JCM21142	73
		234000004	474	Thiobacillus denitrificans	98									4653000000	252	Methylotenera versatilis 301	88			29147000001	94	Cytophaga fermentans JCM21142	85
		4710000016	438	Thiobacillus thioparus	99									628000007	175	Paludibacter propionicigenes WB4	66			5580000000	97	Rubretalea marina	87
		86000004	679	Thiobacillus denitrificans	97									13682000001	56	Methylotenera versatilis 301	91			77978000007	97	Cyclobacterium qasimii	96
		2326000009	133	Thiobacillus thioparus	98															2501000002	189	Marivirga DSM 4126	51
													Bifunctional sulfate adenylyltransferase subunit 1/adenylylsulfate kinase	2893000005	199	zeta proteobacterium SCGC AB-602-C20	71			5898000002	91	Bacteroides sp. CAG:709	88
	Adenylylsulfate reductase, beta subunit	2326000009	160	Thiobacillus thioparus	98															17947000010	176	Marivirga tractuosa DSM 4126	52
		40000010	160	Thiobacillus thioparus	99								Sulfate adenylyltransferase small subunit	4653000000	312	Methylophilaceae bacterium 11	94			5644000006	90	Verrucomicrobiae bacterium DG1235	76
		7093000014	84	Thiobacillus thioparus	99									37072000003	313	Methylotenera sp. 1P/1	95			72102000011	74	Bacteroides sp. CAG:709	91
		7185000017	65	Thiobacillus thioparus	100									36999000010	313	Methylophilaceae bacterium 11	96			21953000010	74	Bacteroides sp. CAG:709	91
														11104000011	236	Methylotenera sp. 1P/1	98			1884000009	145	Niastella koreensis GR20-10	68
	Phosphoadenosine phosphosulfate reductase	13840000000	255	Methylotenera mobilis	79									79000003	170	Cytophaga fermentans JCM 21142	85			13468000006	68	Nitrosomonas sp. Is79A3	97
		211000017	204	Methylotenera mobilis JLW8	78									1212000008	140	Cytophaga fermentans JCM 21142	76
		5248000011	259	Methylotenera mobilis	69									4685000006	107	Niastella koreensis GR20-10	80		SoxB	81835000013	574	Sulfuricella denitrificans	81
		2255000007	114	Methylotenera mobilis	75									10858000002	107	Cytophaga fermentans JCM 21142	80			5520000012	482	Desulfomicrobium baculatum	84
		960000017	118	uncultured crenarchaeote	71									7432000017	62	Methylobacillus flagellatus KT	98			5094000015	123	Thauera sp. 63	72
		2667000014	72	Methylotenera versatilis 301	93
													Sulfate adenylyltransferase large subunit	7432000017	426	Methylophilaceae bacterium 11	90		SoxC	ND
	Bifunctional sulfate adenylyltransferase subunit 1/adenylylsulfate kinase	6012000017	484	Thiobacillus thioparus	95									4653000000	443	Methylotenera versatilis 301	90
		13781000005	590	delta proteobacterium BABL1	62									37072000003	431	Methylotenera sp. 1P/1	90		SoxZ	ND
		23000017	231	Methylobacter tundripaludum	77									36999000010	437	Methylotenera sp. 1P/1	90
		2061000017	205	Candidatus Accumulibacter sp. SK-11	70									79000003	426	Nafulsella turpanensis	70		Sulfide:quinone oxidoreductase	8762000016	424	Sulfuritalea hydrogenivorans sk43H	82
		3286000004	212	Pseudomonas mendocina	61									10322000016	103	Methylotenera sp. 1P/1	99			72561000012	112	Azospira oryzae	81
		3528000005	213	Candidatus Accumulibacter sp. SK-11	68									1750000000	134	Capnocytophaga cynodegmii	88			6942000014	399	Flavobacteria bacterium BAL38	67
		3115000000	201	Candidatus Accumulibacter sp. SK-11	71									21979000011	78	Methylotenera versatilis 301	92			7968000009	105	Methylobacter tundripaludum	89
		1312000015	208	Oxalobacteraceae bacterium AB_14	62									20500000005	65	Methylotenera sp. 1P/1	91			2620000000	115	Curvibacter lanceolatus	86
		13972000011	205	Candidatus Accumulibacter sp. SK-11	71															10237000016	371	Chloroherpeton thalassium	67
		1376000002	251	Pseudomonas mendocina	56								SoxB	470000014	574	Herminiimonas arsenicoxydans	76			880000009	454	Chlorobaculum parvum	65
														556000009	190	Janthinobacterium sp. Marseille	83			17478000008	67	Thermithiobacillus tepidarius	85
	Sulfate adenylyltransferase small subunit	13840000000	309	Methylovorus sp. MP688	94									765000000	180	Herminiimonas arsenicoxydans	86
		5248000011	311	Methylovorus sp. MP688	92									8751000009	145	Janthinobacterium sp. Marseille	92		Recombinase RecA	20113000001	343	Methylobacter tundripaludum	95
		7118000008	213	Methylophilus methylotrophus	95															4891000007	351	Anaerolinea thermophila UNI-1	79
		1069000006	156	Methylophilaceae bacterium 11	99								SoxC	470000014	454	Herminiimonas arsenicoxydans	80			9104000005	96	Methylotenera versatilis 301	96
		2103000006	118	Methylophilus methylotrophus	90															825000003	328	Butyricimonas synergistica	78
		13727000004	107	Methylovorus sp. MP688	93								SoxZ	ND						823000016	133	Odoribacter sp. CAG:788	80
		1054000006	157	Acidobacteriaceae bacterium TAA166	73															82036000002	327	Bacteroidales bacterium CF	79
		4498000011	75	Methylotenera sp. 1P/1	92								Sulfide:quinone oxidoreductase	10105000005	424	Alicycliphilus denitrificans	77			81878000003	317	Odoribacter sp. CAG:788	81
		4497000000	69	Methylophilus	91									22774000004	424	Alicycliphilus denitrificans	77			81819000013	333	Niastella koreensis GR20-10	89
														401000016	346	Curvibacter lanceolatus	80			8070000013	80	Methylotenera sp. 1P/1	98
	Sulfate adenylyltransferase large subunit	13840000000	432	Methylotenera mobilis	88									2358000002	107	Nitratireductor indicus	83			8055000009	306	Ignavibacterium album JCM 16511	89
		586000001	349	Methylovorus sp. MP688	85															795000003	165	Thermophagus xiamenensis	82
		5248000011	364	Methylovorus sp. MP688	85								Recombinase RecA	3052000001	85	Neochlamydia hartmannellae	84			68129000004	108	Niastella koreensis GR20-10	88
		7118000008	240	Methylotenera mobilis	87									2446000017	313	Methylotenera sp. 1P/1	98			654000010	326	Niabella soli	90
		7831000012	245	Methylotenera mobilis	86									2933000000	342	Methylotenera mobilis	92			6451000013	274	Bacteroidales bacterium CF	81
		2103000006	174	Methylotenera sp. 1P/1	97									8403000006	293	Methylotenera spp.	96			6398000005	86	Lewinella cohaerens	95
		21000009	190	Methylovorus glucosetrophus SIP3-4	83									3264000006	293	Methylotenera spp.	96			559000014	327	Bacteroidales bacterium CF	79
		3994000003	104	Methylotenera sp. 1P/1	99									45000002	213	Bdellovibrio exovorus JSS	92			49265000001	136	Odoribacter sp. CAG:788	79
		13376000016	113	Methylotenera sp. 1P/1	79									1497000013	159	Paludibacter propionicigenes WB4	92			4891000007	351	Anaerolinea thermophila UNI-1	79
		1789000005	115	Alteromonas macleodii ATCC 27126	97									1066000003	144	Bdellovibrio exovorus JSS	94			48775000002	124	Chitinophaga pinensis DSM 2588	94
		3286000011	83	Nitrosococcus watsonii C-113	82									481000009	112	Thioalkalivibrio sulfidophilus HL-EbGr7	79			48254000004	140	Flavobacterium columnare ATCC 49512	87
		12004000016	58	Methylotenera mobilis JLW8	98									2370000014	107	Flavobacteriaceae bacterium P7-3-5	85			4791000013	94	Legionella tunisiensis	84
														7934000001	67	Thioalkalivibrio sp. ALJ17	99			47883000004	97	Methylotenera mobilis	97
	SoxB	20000013	368	Thiobacillus thioparus	100															46177000006	236	Niastella koreensis GR20-10	90
		4236000004	255	Janthinobacterium sp. Marseille	89								Dimethylsulfoniopropionate demethylase	ND						43267000006	326	Niabella soli	90
		1051000004	234	Herminiimonas arsenicoxydans	76								Dimethylsulfide monooxygenase	ND						3537000000	141	Niastella koreensis GR20-10	91
		5535000010	245	Thiobacillus thioparus	100															34625000006	79	Alistipes sp. CAG:831	91
		7257000015	150	Janthinobacterium sp. Marseille	82															2879000011	109	Bradyrhizobium sp. CCBAU 75060	82
		1526000006	127	Janthinobacterium sp. Marseille	83															2291000003	118	Arcticibacter svalbardensis	94
		5980000014	123	Thiobacillus thioparus	98															21347000012	97	Segetibacter koreensis	87
		187000000	166	Herminiimonas arsenicoxydans	78															21281000009	84	Niastella koreensis GR20-10	95
																				20113000001	343	Methylobacter tundripaludum	95
	SoxC	1531000005	387	Janthinobacterium sp. Marseille	91															1571000013	266	Segetibacter koreensis	91
		857000010	488	Thiobacillus thioparus	98															1567000012	132	Odoribacter splanchnicus DSM 220712	80
		75000005	573	Thiobacillus thioparus	96															148000003	282	Algoriphagus machipongonensis	91
		187000000	211	Janthinobacterium sp. Marseille	92															1367000000	83	Thermobrachium celere	78
		2300000016	144	Janthinobacterium sp. Marseille	93															12978000010	96	Paludibacter propionicigenes WB4	86
		1000000000	225	Herminiimonas arsenicoxydans	79
																			Dimethylsulfoniopropionate demethylase	ND
	SoxZ	121000000		Methylotenera mobilis	75														Dimethylsulfide monooxygenase	ND
	Recombinase RecA	137000011	342	Methylotenera sp. 1P/1	93
		100000011	340	Thiobacillus thioparus	98
		11189000003	285	Thiobacillus thioparus	98
		1990000012	157	Thiobacillus thioparus	99
		58000017	153	Thiobacillus thioparus	98
		7565000012	106	Methylobacillus flagellatus KT	90
		5093000012	100	Methylotenera versatilis 301	90
		7173000008	71	Methylovorus glucosotrophus SIP3-4	99
		2465000012	97	Methylotenera versatilis 301	89
	Dimethylsulfoniopropionate demethylase	ND
	Dimethylsulfide monooxygenase	ND

## Sheet: Sheet2
Lake sediment 'heavy'
Enzyme name	Contig number	Length (aa)	Hit (NCBI database)	Identity (%)
Methanol dehydrogenase alpha subunit	32864000013	415	Methylotenera sp. 1P/1	94
	11123000010	623	Methylophilus methylotrophus	87
	5641000009	323	Methylophilus methylotrophus	93
	10284000002	370	Methylophilus spp.	89
	37002000010	606	Methylotenera mobilis	90
	8425000005	616	Methylophilus methylotrophus	90
	36995000010	616	Methylophilus methylotrophus	90
	188000009	560	Methylotenera versatilis 301	70
	37291000005	513	Methylotenera spp.	72
PQQ-linked dehydrogenase	11123000010	607	Methylotenera versatilis 301	88
	37002000010	625	Methylotenera versatilis 301	90
	8425000005	626	Methylotenera versatilis 301	88
	36995000010	626	Methylotenera versatilis 301	88
	188000009	479	Methylotenera versatilis 301	72
	37291000005	513	Methylotenera versatilis 301	72
	32864000013	414	Methylotenera versatilis 301	92
	10284000002	370	Methylotenera versatilis 301	88
	5641000009	323	Methylovorus glucosetrophus SIP3-4	93
	8519000002	208	Methylotenera versatilis 301	86
	21101000015	561	Methylotenera spp.	79
	37044000000	577	Methylotenera spp.	77
	37067000017	332	Methylotenera spp.	81
Formaldehyde activating enzyme	15494000001	180	Methylophilus methylotrophus	96
	13425000011	180	Methylophilus methylotrophus	96
	10388000004	182	Methylotenera versatilis 301	94
	11123000010	623	Methylophilus methylotrophus	87
	1363000010	136	Methylotenera versatilis 301	91
	20028000008	182	Methylovorus glucosetrophus SIP3-4	87
Methylene tetrahydromethanopterin dehydrogenase	4001000014	296	Methylotenera versatilis 301	72
	36915000009	333	Methylophilus methylotrophus	93
	6090000001	291	Methylotenera spp.	64
Methenyltetrahydrofolate cyclohydrolase	3464000002	291	Flavobacteriaceae bacterium P7-3-5	74
	5805000009	149	Methylotenera versatilis 301	76
	835000009	115	Methylotenera sp. 1P/1	90
	228000015	241	Bdellovibrio exovorus JSS	52
	849000001	136	Sulfuricurvum kujiense DSM 16994	82
	255000000	156	Niastella koreensis GR20-10	78
Methylenetetrahydrofolate reductase	6117000011	277	Methylotenera mobilis	76
	15794000016	128	Methylophilus methylotrophus	83
	1519000003	267	Methylotenera spp.	90
	462000009	174	Nitrospina gracilis	49
Formate dehydrogenase alpha subunit	11334000014	216	Methylotenera spp.	86
	23803000000	194	Methylotenera mobilis	89
	2922000010	812	Methylotenera sp. 1P/1	89
	2258000006	954	Methylotenera sp. 1P/1	91
	17181000010	453	Methylotenera sp. 1P/1	85
	27173000010	339	Methylophilus methylotrophus	88
	7401000017	353	Methylotenera sp. 1P/1	90
	1451000001	127	Haliscomenobacter hydrosis DSM 1100	66
	20083000012	69	Methylotenera spp.	87
	259000008	289	Aciduliprofundum sp. MAR08-339	55
	25080000010	149	Methylotenera spp.	83
	2922000010	805	Methylotenera spp.	92
	3138000006	114	Methylotenera spp.	94
	364000006	144	Methylophilus methylotrophus	78
	4165000003	415	Methylotenera spp.	90
	8031000000	126	Methylophilus methylotrophus	95
	10388000004	182	Methylotenera versatilis 301	94
Formate tetrahydrofolate ligase	22534000010	561	Methylotenera versatilis 301	68
	36863000006	280	Methylotenera versatilis 301	68
	209000016	499	Methylotenera spp.	76
	17424000001	281	Capnocytophaga cynodegmi	64
	3058000007	97	Anaerolinea thermophila UNI-1	90
	4292000016	84	Hyphomicrobium sp. MC1	92
	7135000014	549	Methylotenera sp. 1P/1	74
	453000017	202	Anaerolinea thermophila UNI-1	75
	7216000016	549	Methylotenera sp. 1P/1	74
Rubisco large subunit (cbbL)	739000015	492	Rudaea cellulosilytica	90
	3263000013	273	Rudaea cellulosilytica	92
	11947000001	163	Nitrosospira sp. III2	95
	21176000016	138	Nitrosospira sp. III2	95
	35241000012	102	Nitrosospira sp. AF	96
	5881000011	74	Polygala chamaebuxus	100
	4115000007	86	Meconopsis horridula	98
	37067000017	178	Nitrosococcus halophilus]	88
S-(hydroxymethyl)glutathione dehydrogenase (Glutathione dependent formaldehyde DH)	103000007	372	Bdellovibrio bacteriovorus	91
S-formylglutathione hydrolase	21000015	246	Bdellovibrio bacteriovorus	65
Sulfide dehydrogenase flavocytochrome c cytochrome subunit) fccA	ND
Sulfide dehydrogenase flavocytochrome c (flavoprotein subunit) fccB	5471000007	427	Methylotenera mobilis	70
	3095000010	427	Methylotenera mobilis	70
	34867000002	423	Methylotenera versatilis	74
	24244000000	338	Methylophilaceae bacterium 11	71
	36380000014	231	Methylotenera versatilis	78
	2398000011	238	Methylotenera versatilis	74
Sulfite reductase (NADPH) beta subunit (hemoprotein)	37072000003	559	Pantholops hodgsonii; Methylophilaceae bacterium 11	87/85
	4653000000	559	Methylotenera	90
	26115000015	457	Methylotenera; Pantholops hodgsonii	89/86
	36999000010	368	Pantholops hodgsonii; Methylophilaceae bacterium 11	88/86
	18647000001	327	Pantholops hodgsonii; Methylophilaceae bacterium 11	86/83
	29041000017	269	Methylovorus sp. MP688	91
	15491000009	164	Methylotenera	88
	17305000011	159	Methylotenera mobilis	89
	2562000005	104	Methylosarcina fibrata	93
	4800000008	80	Thiobacillus denitrificans	89
	4664000009	81	Methylomonas methanica	94
	14133000017	63	Methylotenera mobilis	90
	5374000012	77	Thiobacillus denitrificans	88
Sulfite reductase (dissimilatory type) alpha subunit	ND
Sulfite reductase (dissimilatory type) beta subunit	3984000013	87	Sideroxydans lithotrophicus ES-1	92
Sulfite:cytochrome c oxidoreductase (SorA)	ND
Sulfite:cytochrome c oxidoreductase (SorB)	ND
Adenylylsulfate reductase, alpha subunit	1361000014	117	Thioalkalivibrio thiocyanooxidans Arh 4	89
	1596000005	96	Thiobacilllus denitrificans	95
	8711000012	65	uncultured bacterium/Sideroxydans lithotrophicus ES-1	98/92
	8483000009	66	Thiocapsa marina	86
Adenylylsulfate reductase, beta subunit	ND
Phosphoadenosine phosphosulfate reductase	11104000011	251	Methylotenera sp. 1P/1	87
	37072000003	251	Methylotenera sp. 1P/1	88
	36999000010	251	Methylotenera sp. 1P/1	88
	17305000011	245	Methylotenera	80
	4653000000	252	Methylotenera versatilis 301	88
	628000007	175	Paludibacter propionicigenes WB4	66
	13682000001	56	Methylotenera versatilis 301	91
Bifunctional sulfate adenylyltransferase subunit 1/adenylylsulfate kinase	2893000005	199	zeta proteobacterium SCGC AB-602-C20	71
Sulfate adenylyltransferase small subunit	4653000000	312	Methylophilaceae bacterium 11	94
	37072000003	313	Methylotenera sp. 1P/1	95
	36999000010	313	Methylophilaceae bacterium 11	96
	11104000011	236	Methylotenera sp. 1P/1	98
	79000003	170	Cytophaga fermentans JCM 21142	85
	1212000008	140	Cytophaga fermentans JCM 21142	76
	4685000006	107	Niastella koreensis GR20-10	80
	10858000002	107	Cytophaga fermentans JCM 21142	80
	7432000017	62	Methylobacillus flagellatus KT	98
Sulfate adenylyltransferase large subunit	7432000017	426	Methylophilaceae bacterium 11	90
	4653000000	443	Methylotenera versatilis 301	90
	37072000003	431	Methylotenera sp. 1P/1	90
	36999000010	437	Methylotenera sp. 1P/1	90
	79000003	426	Nafulsella turpanensis	70
	10322000016	103	Methylotenera sp. 1P/1	99
	1750000000	134	Capnocytophaga cynodegmii	88
	21979000011	78	Methylotenera versatilis 301	92
	20500000005	65	Methylotenera sp. 1P/1	91
SoxB	470000014	574	Herminiimonas arsenicoxydans	76
	556000009	190	Janthinobacterium sp. Marseille	83
	765000000	180	Herminiimonas arsenicoxydans	86
	8751000009	145	Janthinobacterium sp. Marseille	92
SoxC	470000014	454	Herminiimonas arsenicoxydans	80
SoxZ	ND
Sulfide:quinone oxidoreductase	10105000005	424	Alicycliphilus denitrificans	77
	22774000004	424	Alicycliphilus denitrificans	77
	401000016	346	Curvibacter lanceolatus	80
	2358000002	107	Nitratireductor indicus	83
Recombinase RecA	3052000001	85	Neochlamydia hartmannellae	84
	2446000017	313	Methylotenera sp. 1P/1	98
	2933000000	342	Methylotenera mobilis	92
	8403000006	293	Methylotenera spp.	96
	3264000006	293	Methylotenera spp.	96
	45000002	213	Bdellovibrio exovorus JSS	92
	1497000013	159	Paludibacter propionicigenes WB4	92
	1066000003	144	Bdellovibrio exovorus JSS	94
	481000009	112	Thioalkalivibrio sulfidophilus HL-EbGr7	79
	2370000014	107	Flavobacteriaceae bacterium P7-3-5	85
	7934000001	67	Thioalkalivibrio sp. ALJ17	99
Dimethylsulfoniopropionate demethylase	ND
Dimethylsulfide monooxygenase	ND

## Sheet: Sheet3
Lake sediment 'light'
Enzyme name	Contig number	Length (aa)	Hit (NCBI database)	Identity (%)
Methanol dehydrogenase alpha subunit	55147000002	565	Methylobacter tundripaludum	93
PQQ-linked dehydrogenase	55147000002	563	Methylomonas methanica MC09	88
	1486000001	503	Sphingomonas wittichii RW1	48
	710000007	227	Candidatus Solibacter usitatus Ellin6076	63
Methylene tetrahydromethanopterin dehydrogenase	580000012	151	Methylotenera versatilis 301	79
	1123000015	302	Methylovulum miyakonense	91
	6837000002	240	Methylobacter marinus	80
Methenyltetrahydrofolate cyclohydrolase	2623000000	291	Niastella koreensis GR20-10	79
	18846000016	118	Methylotenera spp.	84
	6766000006	199	Gallionella sp. SCGC AAA018-N21	73
	52296000010	212	Dysgonomonas mossii	72
	3789000016	183	Niastella koreensis GR20-10	75
	1114000004	141	Leadbetterella byssophila DSM 17132	62
	42781000009	87	Methylotenera sp. 1P/1	86
	75287000013	140	Alistipes indistinctus	62
	12366000016	133	Niastella koreensis GR20-10	80
Methylenetetrahydrofolate reductase	5733000012	107	Methylotenera spp.	86
	6707000008	102	Methylotenera mobilis JLW8	84
	3056000007	109	Methylotenera mobilis	82
	2573000011	113	Methyloglobulus morosus	90
	81628000014	228	Leptonema illini	49
	10529000008	73	Methylotenera spp.	90
	16557000001	74	Methylophilus methylotrophus	84
	1358000011	139	Nitrospina gracilis	58
Formate dehydrogenase alpha subunit	3797000002	522	Desulfomonile tiedjei DSM 6799	63
	1777000010	542	Candidatus Pelagibacter sp. HTCC7211	58
	538000015	427	Desulfosporosinus sp. OT	50
	4634000004	338	Geobacter sp. M18	48
	38874000005	144	Methylobacter tundripaludum	94
	3885000009	101	Methylotenera sp. 1P/1	92
	4445000006	97	Methylotenera versatilis 301	95
	17353000015	95	Methylotenera sp. 1P/1	94
	4564000005	95	Methylotenera spp.	84
	3481000004	169	Haliscomenobacter hydrossis DSM 1100	63
	5812000014	88	Methyloglobulus morosus	98
	36403000009	235	Haliscomenobacter hydrossis DSM 1100	55
	77546000007	77	Methylotenera spp.	90
	8455000005	78	Methylotenera sp. 1P/1	99
	15550000002	198	Aminicenantes bacterium SCGC	55
	11169000000	67	Methylotenera mobilis	88
	2914000013	162	Methanosarcina barkeri str. Fusaro	73
Formaldehyde activating enzyme	66714000012	103	Methylotenera versatilis 301	97
	15611000013	97	Methylotenera mobilis JLW8	98
	36536000013	122	Methylobacter tundripaludum	93
	12861000000	69	Methylotenera versatilis 301	90
Formate tetrahydrofolate ligase	81682000017	558	Flavobacterium sp. SCGC	72
	28096000010	543	Haliscomenobacter hydrossis DSM 1100	63
	37449000011	625	Anaerolinea thermophila UNI-1	75
	28584000002	310	Imtechella halotolerans	80
	1147000014	258	Capnocytophaga sp.	65
	1172000012	150	Methylococcus capsulatus Bath	89
	13412000001	140	Imtechella halotolerans	81
	3014000015	134	Psychroflexus gondwanensis	58
Rubisco large subunit (cbbL)	23000003	475	Hamamelis mollis	99
	1295000016	473	Chaetomorpha valida	87
	5747000009	430	Methanoregula boonei	81
	103000003	273	Archaeoglobus veneficus	56
S-(hydroxymethyl)glutathione dehydrogenase (Glutathione dependent formaldehyde DH)	229000005	138	Legionella drancourtii	91
	3754000009	309	Fluoribacter dumoffii	91
S-formylglutathione hydrolase	ND
Sulfide dehydrogenase flavocytochrome c cytochrome subunit) fccA	ND
Sulfide dehydrogenase flavocytochrome c (flavoprotein subunit) fccB	ND
Sulfite reductase (NADPH )beta subunit (hemoprotein)	11192000012	236	Methylobacter tundripaludum	92
	22836000008	236	Methylobacter tundripaludum	92
	65778000009	609	Polaribacter franzmannii	70
	31878000016	75	Methylosarcina fibrata	93
	82097000008	579	Chitinophaga pinensis DSM 2588	58
	12768000004	69	Methylotenera sp. 1P/1	91
	12091000008	70	Pantholops hodgsonii; Methylotenera mobilis	86/83
	4806000012	94	Methylomicrobium album	88
Sulfite reductase (dissimilatory type) alpha subunit	75253000004	88	Sideroxydans lithotrophicus ES-1	85
	25535000016	66	Sideroxydans lithotrophicus ES-1	88
	11802000000	86	Burkholderiales bacterium JOSHI_001	80
	54845000014	106	Sideroxydans lithotrophicus ES-1	79
Sulfite reductase (dissimilatory type) beta subunit	11802000000	74	Hydrogenophaga sp. T4	83
Sulfite:cytochrome c oxidoreductase (SorA)	ND
Sulfite:cytochrome c oxidoreductase (SorB)	ND
Adenylylsulfate reductase, alpha subunit	856000017	158	Sideroxydans lithotrophicus ES-1	98
	9255000003	77	Sideroxydans lithotrophicus ES-1	99
Adenylylsulfate reductase, beta subunit	ND
Phosphoadenosine phosphosulfate reductase	849000004	183	Methylophilus methylotrophus	90
	82110000008	231	Mucilaginibacter paludis	57
	2700000001	56	Myroides odoratus DSM 2801	69
	65845000013	130	Niastella koreensis GR20-10	82
	3967000006	114	Pseudoanabaena sp. PCC 6802	67
	5798000002	110	Niabella soli DSM 19437	79
	38220000008	126	Anaerophaga thermohalophila	60
	7536000013	73	Odoribacter splanchnicus DSM 220712	78
Bifunctional sulfate adenylyltransferase subunit 1/adenylylsulfate kinase	ND
Sulfate adenylyltransferase small subunit (CysD)	37365000000	303	Niabella soli DSM 19437	83
	82097000008	302	Niabella soli DSM 19437	83
	60000015	301	Cytophaga fermentans JCM21142	83
	22316000004	204p	Zuningwangia profunda SM-A87	80
	82110000008	300	Cytophaga fermentans JCM21142	76
	56798000009	144	Anaerophaga thermohalophila	76
	24419000014	104	Chryseobacterium gleum	91
	5210000013	102	Thermophagus xiamenensis	74
Sulfate adenylyltransferase large subunit	60000015	426	Nafulsella turpanensis	70
	6392000009	414	Niabella soli DSM 19437	73
	57598000017	422	Fulvivirga imtechensis	63
	82097000008	414	Niabella aurantiaca	73
	82110000008	424	Thermophagus xiamenensis	62
	40387000017	225	Fulvivirga imtechensis	72
	50074000001	193	Cytophaga aurantiaca	73
	9456000005	173	Segetibacter koreensis	77
	9511000011	125	Capnocytophaga cynodegmi	83
	1399000004	137	Cytophaga fermentans JCM21142	73
	29147000001	94	Cytophaga fermentans JCM21142	85
	5580000000	97	Rubretalea marina	87
	77978000007	97	Cyclobacterium qasimii	96
	2501000002	189	Marivirga DSM 4126	51
	5898000002	91	Bacteroides sp. CAG:709	88
	17947000010	176	Marivirga tractuosa DSM 4126	52
	5644000006	90	Verrucomicrobiae bacterium DG1235	76
	72102000011	74	Bacteroides sp. CAG:709	91
	21953000010	74	Bacteroides sp. CAG:709	91
	1884000009	145	Niastella koreensis GR20-10	68
	13468000006	68	Nitrosomonas sp. Is79A3	97
SoxB	81835000013	574	Sulfuricella denitrificans	81
	5520000012	482	Desulfomicrobium baculatum	84
	5094000015	123	Thauera sp. 63	72
SoxC	ND
SoxZ	ND
Sulfide:quinone oxidoreductase	8762000016	424	Sulfuritalea hydrogenivorans sk43H	82
	72561000012	112	Azospira oryzae	81
	6942000014	399	Flavobacteria bacterium BAL38	67
	7968000009	105	Methylobacter tundripaludum	89
	2620000000	115	Curvibacter lanceolatus	86
	10237000016	371	Chloroherpeton thalassium	67
	880000009	454	Chlorobaculum parvum	65
	17478000008	67	Thermithiobacillus tepidarius	85
Recombinase RecA	20113000001	343	Methylobacter tundripaludum	95
	4891000007	351	Anaerolinea thermophila UNI-1	79
	9104000005	96	Methylotenera versatilis 301	96
	825000003	328	Butyricimonas synergistica	78
	823000016	133	Odoribacter sp. CAG:788	80
	82036000002	327	Bacteroidales bacterium CF	79
	81878000003	317	Odoribacter sp. CAG:788	81
	81819000013	333	Niastella koreensis GR20-10	89
	8070000013	80	Methylotenera sp. 1P/1	98
	8055000009	306	Ignavibacterium album JCM 16511	89
	795000003	165	Thermophagus xiamenensis	82
	68129000004	108	Niastella koreensis GR20-10	88
	654000010	326	Niabella soli	90
	6451000013	274	Bacteroidales bacterium CF	81
	6398000005	86	Lewinella cohaerens	95
	559000014	327	Bacteroidales bacterium CF	79
	49265000001	136	Odoribacter sp. CAG:788	79
	4891000007	351	Anaerolinea thermophila UNI-1	79
	48775000002	124	Chitinophaga pinensis DSM 2588	94
	48254000004	140	Flavobacterium columnare ATCC 49512	87
	4791000013	94	Legionella tunisiensis	84
	47883000004	97	Methylotenera mobilis	97
	46177000006	236	Niastella koreensis GR20-10	90
	43267000006	326	Niabella soli	90
	3537000000	141	Niastella koreensis GR20-10	91
	34625000006	79	Alistipes sp. CAG:831	91
	2879000011	109	Bradyrhizobium sp. CCBAU 75060	82
	2291000003	118	Arcticibacter svalbardensis	94
	21347000012	97	Segetibacter koreensis	87
	21281000009	84	Niastella koreensis GR20-10	95
	20113000001	343	Methylobacter tundripaludum	95
	1571000013	266	Segetibacter koreensis	91
	1567000012	132	Odoribacter splanchnicus DSM 220712	80
	148000003	282	Algoriphagus machipongonensis	91
	1367000000	83	Thermobrachium celere	78
	12978000010	96	Paludibacter propionicigenes WB4	86
Dimethylsulfoniopropionate demethylase	ND
Dimethylsulfide monooxygenase	ND
